# Supplementary material for: Evolutionary-Related High- and Low-Virulent Classical Swine Fever Virus Isolates Reveal Viral Determinants of Virulence
Source: Viruses. 2024 Jan 19;16(1):147. doi: 10.3390/v16010147 (PMC10820463; doi:10.3390/v16010147)
Supplement: Supplementary file 1 [file viruses-16-00147-s001.zip]

Archive with 1 entries (1 files):
- viruses-2810517-supplementary.pdf
